# Supplementary material for: PifC and Osa, Plasmid Weapons against Rival Conjugative Coupling Proteins
Source: Front Microbiol. 2017 Nov 16;8:2260. doi: 10.3389/fmicb.2017.02260 (PMC5696584; doi:10.3389/fmicb.2017.02260)
Supplement: Supplementary Table 2 — List of plasmids encoding FI factors. [file Table2.XLSX]

## Sheet: Hoja1
Plasmid name	GenBank Accession Number	Plasmid size (bp)	Bacterial host	MOB family a	MPF type b	Replication c	Osa d	FiwA e	PifC f	FinC g	FinQ h	FipA i	KlaA j	KlaB k	KlaC l
R388	NC_028464	33913	Escherichia coli	MOBF	MPFT	IncW	YP_009182136.1	YP_009182136.1
pBS228	NC_008357	89147	Pseudomonas aeruginosa	MOBP	-	IncP-1α	YP_758679.1	YP_758679.1					YP_758638.1; YP_758639.1	YP_758638.1; YP_758639.1	YP_758637.1; YP_758659.1; YP_758734.1
ICEhin1056	NC_011409	59393	Haemophilus influenzae	MOBH	MPFG	not applicable	YP_002291024.1	YP_002291024.1
pMAK3	NC_009982	39924	Salmonella enterica subsp. enterica serovar Dublin	MOBF	MPFT	IncW	YP_001552081.1	YP_001552081.1
pIE321	NC_010716	38150	Salmonella enterica subsp. enterica serovar Dublin	MOBF	MPFT	IncW	YP_001911188.1	YP_001911188.1
F	NC_002483	99159	Escherichia coli K-12	MOBF	MPFF	IncFI			NP_061420.1
pLVPK	NC_005249	219385	Klebsiella pneumoniae CG43	-	-	Rep_3 (pfam01051), COG5527			NP_943341.1
pAPEC-O103-ColBM	NC_011964	124705	Escherichia coli	MOBF	-	IncFIIA			YP_002527515.1
R64	NC_005014	120826	Salmonella enterica subsp. enterica serovar Typhimurium	MOBP	MPFI	IncI1α			NP_863399.1
p9134	NC_023275	133802	Salmonella enterica subsp. enterica serovar Typhimurium strain 9134	MOBP	MPFI	IncI1			YP_008994907.1
p9134dAT	NC_023276	109512	Salmonella enterica subsp. enterica serovar Typhimurium strain 9134	MOBP	MPFI	IncI1			YP_008995014.1
pO83_CORR	NC_017659	147060	Escherichia coli O83:H1 str. NRG 857C	MOBF	-	IncFIIA			YP_006162206.1
CloDF13	NC_002119	9957	Escherichia coli K-12 P678-54	MOBC	-	RNAII-RNAI-Rop (pfam10815)				NP_052375.1
ColEST258	NC_019159	13636	Klebsiella pneumoniae	MOBC	-	RNAII-RNAI-Rop (pfam01815)				YP_006959182.1
R621a	NC_015965	93185	Salmonella enterica subsp. enterica serovar Typhimurium	MOBP	MPFI	IncI1γ					YP_004823737.1
pCS0010A_95	NC_019104	95175	Salmonella enterica subsp. enterica serovar Kentucky	MOBP	MPFI	IncI1					YP_006954718.1
pEK204	NC_013120	93732	Escherichia coli	MOBP	MPFI	IncI1					YP_003108139.1
pESBL-EA11	NC_018659	88544	Escherichia coli O104:H4 str. 2011C-3493	MOBP	MPFI	IncI1					YP_006781794.1
pPWD4_103	NC_019061	103297	Escherichia coli	MOBP	MPFI	IncI1					YP_006952349.1
pNDM-BJ01	NC_019268	47274	Acinetobacter lwoffii	MOBQ	MPFT	not annotated					YP_006961677.1
pNDM-BJ02	NC_019281	46165	Acinetobacter lwoffii	MOBQ	MPFT	not annotated					YP_006961827.1
pNDM-AB	NC_020818	47098	Acinetobacter baumannii strain GF216	MOBQ	MPFT	not annotated					YP_007652821.1
pESBL-315	NC_024980	93037	Escherichia coli strain ESBL-315	-	MPFI	IncI1					YP_009061732.1
pNDM-Iz4b	NC_025000	46570	Acinetobacter lwoffii strain Iz4b	MOBQ	MPFT	not annotated					YP_009062770.1
pM131_NDM1	NC_025116	47271	Acinetobacter sp. M131	MOBQ	MPFT	not annotated					YP_009067130.1
pH1519-88	NC_025140	88678	Escherichia coli	MOBP	MPFI	IncI1					YP_009068410.1
pESBL-12	NC_024977	96463	Escherichia coli strain ESBL-12	MOBP	MPFI	IncI1					YP_009061359.1
pESBL-283	NC_024978	110137	Escherichia coli strain ESBL-283	MOBP	MPFI	IncI1					YP_009061487.1
pSTM2	NC_023900	89017	Salmonella enterica subsp. enterica serovar Typhimurium	MOBP	MPFI	IncI1					YP_009022481.1
pNDM-40-1	NC_023322	45826	Acinetobacter bereziniae strain CHI-40-1	MOBF, MOBF	MPFF, MPFT	not annotated					YP_008998223.1
pKHSB1	NC_020991	94089	Shigella sonnei 10188	MOBP	MPFI	IncI1					YP_007749335.1
pKPC-LKEc	NC_022885	145401	Escherichia coli strain LK-NARMP	MOBF, MOBP	MPFI	IncN, IncFIIA, IncI1					YP_008826412.1; YP_008826489.1	YP_008826419.1
R46	NC_003292	50969	Salmonella enterica subsp. enterica serovar Typhimurium	MOBF	MPFT	IncN						NP_511200.1
pK245	NC_010886	98264	Klebsiella pneumoniae	-	-	RepFIB, Rep_3 (pfam01051)						YP_001966197.1
pMG2200	NC_011642	106527	Enterococcus faecalis	MOBP	MPFFATA	RepA_N						YP_002333433.1
pP99-018	NC_008612	150157	Photobacterium damselae subsp. piscicida	MOBH	MPFF	IncA/C						YP_908598.1
9	NC_011383	70655	Klebsiella pneumoniae	MOBF	MPFT	IncN						YP_002286897.1
12	NC_011385	75617	Klebsiella pneumoniae	MOBF	MPFT	IncN						YP_002286954.1; YP_002286986.1
pKOX105	NC_014208	54641	Klebsiella oxytoca KOX105	MOBF	MPFT	IncN						YP_003675777.1
pEC_L46	NC_014385	144871	Escherichia coli	MOBF	MPFF	RepFIIA, RepFIA						YP_003829307.1
pLGUG1	NC_014496	79249	Listeria grayi	MOBV	-	PriCT-1 (pfam08708)						YP_003877892.1
N3	NC_015599	54205	Escherichia coli	MOBF	MPFT	IncN						YP_004558188.1
pMUR050	NC_007682	56634	Escherichia coli	MOBF	MPFT	IncN						YP_724503.1
p271A	NC_015872	35947	Escherichia coli	MOBF	MPFT	RepA_C (pfam04796)						YP_004765042.1
pKPHS3	NC_016839	105974	Klebsiella pneumoniae subsp. pneumoniae HS11286	-	-	IncA/C						YP_005220998.1
pQNR2078	NC_019033	42379	Escherichia coli	MOBF	MPFT	IncN						YP_006903021.1
pKC396	NC_019087	44216	Escherichia coli O25b:H4-ST131 str. EC958	MOBF	MPFT	IncN						YP_006953735.1
pLEW517	NC_009132	63946	Escherichia coli	MOBF	MPFT	IncN						YP_001096335.1
pBK31551	NC_019888	83712	Klebsiella pneumoniae strain BK31551	MOBF	MPFT	IncN						YP_007195427.1
pK18An	NC_020088	51160	Klebsiella pneumoniae	MOBF	MPFT	IncN						YP_007349719.1
pKP53IL	NC_021356	33760	Klebsiella pneumoniae	MOBF	MPFT	COG1484						YP_008076049.1
pK45-67VIM	NC_021622	56171	Klebsiella pneumoniae	MOBF	MPFT	IncN						YP_008144973.1; YP_008145010.1
pEC386IL	NC_021997	39324	Escherichia coli	MOBF	MPFT	COG1484						YP_008396538.1
pNDM-BTR	NC_022375	59395	Escherichia coli	MOBF	MPFT	IncN						YP_008574915.1
pEcNDM0	NC_023910	53416	Escherichia coli strain EcNDM0	MOBF	MPFT	IncN						YP_009023223.1; YP_009023228.1
pEcNDM1	NC_023909	58228	Escherichia coli strain EcNDM1	MOBF	MPFT	IncN						YP_009023142.1; YP_009023147.1
pKC394	NC_014231	53207	Escherichia coli	MOBF	MPFT	IncN						YP_003717509.1
pL2-43	NC_024974	43265	Escherichia coli	MOBF	MPFT	IncN						YP_009061038.1
pH1038-142	NC_025141	142875	Escherichia coli	MOBF	MPFF	IncN, IncFIIA						YP_009068535.1
pECN580	NC_025183	64935	Escherichia coli strain ECN580	MOBF	MPFT	IncN						YP_009071494.1; YP_009071520.1
pOW16C2	NC_025186	59228	Klebsiella pneumoniae subsp. pneumoniae strain OW16C2	MOBF	MPFT	IncN						YP_009071796.1; YP_009071820.1
pVQS1	NC_019124	40995	Salmonella enterica subsp. enterica serovar Virchow	MOBF	MPFT	IncN						YP_006957341.1
pHHA45	NC_019098	39510	Escherichia coli strain HHA45	MOBF	MPFT	IncN						YP_006954499.1
pNDM-ECS01	NC_024954	41190	Escherichia coli strain ECS01	MOBF	MPFT	RepA_C (pfam04796)						YP_009059930.1
pYD626E	NC_024967	72800	Escherichia coli strain YD626E	MOBF	MPFT	IncN						YP_009060540.1; YP_009060592.1
pIMP-HZ1	NC_019166	50775	Klebsiella pneumoniae strain CRE1	MOBF	MPFT	IncN						YP_006959540.1; YP_006959578.1
pKPC_FCF13/05	NC_021664	53081	Klebsiella pneumoniae FCF1305	MOBF	MPFT	IncN						YP_008166916.1
pKPC_FCF/3SP	NC_021660	54605	Klebsiella pneumoniae FCF3SP	MOBF	MPFT	IncN						YP_008161904.1
pE66An	NC_020086	80105	Escherichia coli	MOBF	MPFT	IncN, IncF, RNAII-RNAI-Rop						YP_007349418.1
Rts1	NC_003905	217182	Proteus vulgaris	MOBH	MPFF	IncT							NP_640142.1; NP_640143.1	NP_640142.1; NP_640143.1
pFNPA10	NC_023026	41013	Francisella novicida strain PA10-7858	MOBQ	MPFT	Rep_3 (pfam01051)							YP_008888757.1	YP_008888757.1
pAb-G7-2	NC_025104	70100	Acinetobacter baumannii strain G7	MOBF	MPFF	pfam03090-pfam08708-pfam13384							YP_009066385.1	YP_009066385.1
pFI430	NC_025249	59474	Lactococcus lactis subsp. cremoris MG1363	MOBP	MPFFATA	not annotated							YP_009091801.1	YP_009091801.1
pSOL1	NC_001988	192000	Clostridium acetobutylicum ATCC 824	-	-	Rep_3 (pfam01051)							NP_149170.1	NP_149170.1
pD72-2	NC_025111	70102	Acinetobacter baumannii strain D72	MOBF	MPFF	pfam03090-pfam08708-pfam13384							YP_009066652.1	YP_009066652.1
pHS102707	NC_023907	69453	Escherichia coli strain HS102707	MOBP	MPFT	IncU							YP_009022922.1; YP_009022923.1	YP_009022922.1; YP_009022923.1
pSTm-A54650	NC_024983	309406	Salmonella enterica subsp. enterica serovar Typhimurium	MOBH	MPFF	IncHI2							YP_009062077.1; YP_009062078.1	YP_009062077.1; YP_009062078.1
pA85-3	NC_025109	86335	Acinetobacter baumannii strain A85	MOBF	MPFF	pfam03090-pfam08708-pfam13384							YP_009066556.1	YP_009066556.1
pWW53	NC_008275	107929	Pseudomonas putida MT53	-	-	IncP-7							YP_709309.1; YP_709310.1	YP_709309.1; YP_709310.1	YP_709311.1
R478	NC_005211	274762	Serratia marcescens	MOBH	MPFF	IncHI2							NP_941326.1; NP_941327.1	NP_941326.1; NP_941327.1	NP_941325.1
pK29	NC_010870	269674	Klebsiella pneumoniae	MOBH	MPFF	IncHI2							YP_001965910.1; YP_001965911.1	YP_001965910.1; YP_001965911.1	YP_001965909.1
pCAR1	NC_004444	199035	Pseudomonas resinovorans	MOBH	MPFF	IncP-7							NP_758598.1; NP_758599.1	NP_758598.1; NP_758599.1	NP_758600.1
pCAR1.2	NC_011838	200231	Pseudomonas putida	MOBH	MPFF	IncP-7							YP_002474001.1; YP_002474002.1	YP_002474001.1; YP_002474002.1	YP_002474003.1
pM7012	NC_022995	582142	Burkholderia sp. M701	-	MPFF	KfrA_N (pfam11740), Rep_3 (pfam01051)							YP_008864391.1; YP_008864393.1	YP_008864391.1; YP_008864393.1	YP_008864394.1
Ti	NC_002377	194140	Agrobacterium tumefaciens	MOBQ, MOBP	MPFT, MPFT	RepABC (pfam11800)									NP_059759.1
pTi-SAKURA	NC_002147	206479	Agrobacterium tumefaciens MAFF301001	MOBQ, MOBP	MPFT, MPFT	RepABC (pfam11800)									NP_053256.1
pTiBo542	NC_010929	244978	Agrobacterium tumefaciens	MOBQ, MOBP	MPFT, MPFT	RepABC (pfam11800)									YP_001967484.1
pEC-IMPQ	NC_012556	324503	Enterobacter cloacae	MOBH	MPFF	IncHI2									YP_002791838.1
pW2	NC_013176	76494	Pseudomonas putida	MOBP	-	KfrA_N (pfam11740)									YP_003162679.1
pEP5289	NC_014105	42004	Neisseria gonorrhoeae	MOBP	MPFT	Rep_3 (pfam01051)									YP_003600453.1
pEC-IMP	NC_012555	318782	Enterobacter cloacae	MOBH	MPFF	IncHI2									YP_002791525.1
pUO1	NC_005088	67066	Delftia acidovorans B	MOBP	MPFT	IncP-1β									NP_904263.1
BRA100	NC_017908	56265	Mycobacterium abscessus subsp. bolletii F1725	MOBP	MPFT	IncP-1β									YP_006315995.1
pLME1	NC_019263	77429	Delftia acidovorans	MOBP	MPFT	IncP-1β									YP_006961379.1
pNB8c	NC_019264	60421	Delftia acidovorans	MOBP	MPFT	IncP-1β									YP_006961463.1
pC1-1	NC_019283	74280	Delftia acidovorans	MOBP	MPFT	IncP-1β									YP_006961844.1
pIJB1	NC_019378	99001	Burkholderia cepacia	MOBP	MPFT	IncP-1δ									YP_006965858.1
pYS1	NC_019369	82988	Burkholderia cepacia	MOBP	MPFT	IncP-1β									YP_006965458.1
pTT0105	NC_019248	28653	Bartonella sp. TT0105	MOBQ	MPFT	RP-C_C (pfam11800)									YP_006961058.1
pXF-RIV5	NC_020121	38297	Xylella fastidiosa subsp. multiplex strain Riv5	MOBP	MPFT	RepA_C (pfam04796)									YP_007354937.1
pTB30	NC_016968	79291	Comamonas testosteroni	MOBP	MPFT	IncP-1β									YP_005351534.1
pI2	NC_016978	84204	Comamonas testosteroni	MOBP	MPFT	IncP-1β									YP_005352079.1
pRi1724	NC_002575	217594	Agrobacterium rhizogenes	MOBQ, MOBP	MPFT, MPFT	RepABC (pfam11800)									NP_066710.1
pRi2659	NC_010841	185462	Agrobacterium rhizogenes	MOBQ, MOBP	MPFT, MPFT	RepABC (pfam11800)									YP_001961068.1
pBP136	NC_008459	41268	Bordetella pertussis	MOBP	MPFT	IncP-1β									YP_787939.1
pADP-1	NC_004956	108845	Pseudomonas sp. ADP	MOBP	MPFT	IncP-1β									NP_862524.1
pA81	NC_006830	98192	Achromobacter xylosoxidans A8	MOBP	MPFT	IncP-1β									YP_195831.1
pSMED03	NC_009622	219313	Sinorhizobium medicae WSM419	MOBP	MPFT	RepABC (pfam11800)									YP_001314919.1
pBHB	NC_021077	119225	Comamonas sp. 7D-2	MOBP	MPFT	IncP-1β									YP_007878495.1
pSinA	NC_021209	108938	Sinorhizobium sp. M14	MOBQ	MPFT	partition_RepA (TIGR03453)									YP_007974347.1
pKV29	NC_019312	61669	Delftia sp. KV29	MOBP	MPFT	IncP-1β									YP_006962558.1
R751	NC_001735	53423	Enterobacter aerogenes	MOBP	MPFT	IncP-1β									NP_044241.1
pAAA83	NC_024998	59534	Acidovorax avenae subsp. avenae	MOBP	MPFT	IncP-1β									YP_009062694.1
pSmeSM11b	NC_010865	181251	Sinorhizobium meliloti	MOBQ	MPFT	RepABC (pfam11800)									YP_001965664.1
pEST4011	NC_005793	76958	Achromobacter denitrificans	MOBP	MPFT	IncP-1δ									NP_990920.1
pP9014	NC_012919	55851	Photobacterium damselae subsp. piscicida	MOBP	MPFT	Rep_3 (pfam01051)									YP_003023955.1
pA1	NC_007353	46557	Sphingomonas sp. A1	MOBP	MPFT	IncP- 1β									YP_302636.1
pMCBF6	NC_025028	66615	Uncultured bacterium pMCBF6	MOBP	MPFT	IncP-1ζ									YP_009063059.1
pAKD4	NC_025029	56803	Uncultured bacterium pAKD4	MOBP	MPFT	IncP-1δ									YP_009063134.1
pCNB	NC_010935	91181	Comamonas testosteroni CNB-1	MOBP	MPFT	IncP-1β									YP_001967672.1
pAoF64/95	NC_019555	176574	Agrobacterium tumefaciens strain F64/95	MOBQ	MPFT	RepABC (pfam11800)									YP_007013553.1
p712	NC_019318	62798	Ralstonia pickettii	MOBP	MPFT	IncP-1ε									YP_006963075.1
pDB1	NC_019320	65269	Variovorax sp. DB1	MOBP	MPFT	IncP-1β									YP_006963125.1
pVPA3-1	NC_025152	69168	Vibrio parahaemolyticus strain 13-028/A3	-	MPFT	RNA_pol_Rpb2_4 (pfam04566)									YP_009069879.1
pHRC017	NC_019313	298356	Sinorhizobium meliloti	MOBP	MPFT	RepABC (pfam11800)									YP_006962906.1
pNGR234a	NC_000914	536165	Sinorhizobium fredii NGR234	MOBQ	MPFT	RepABC (pfam11800)									NP_443806.1
pNGR234b	NC_012586	2430033	Sinorhizobium fredii NGR234	MOBQ, MOBP	MPFT, MPFT	RepABC (pfam11800)									YP_002823232.1
Ti	NC_003065	214233	Agrobacterium fabrum str. C58	MOBQ, MOBP	MPFT, MPFT	RepABC (pfam11800)									NP_396557.2
pSMED02	NC_009621	1245408	Sinorhizobium medicae WSM419	MOBQ	MPFT	RepABC (pfam11800)									YP_001314079.1
a: Relaxase MOB family according to Garcillán-Barcia et al., 2009, PMID: 19396961, and Guglielmini et al., 2011, PMID: 21876676. Eight relaxase families were phylogenetically defined: MOBF, MOBP, MOBQ, MOBH, MOBC, MOBB and MOBT.
b: Mating pair formation (MPF) system, according to the families described in Guglielmini et al., 2014, PMID: 24623814. Eight MPF families were phylogenetically defined: MPFT, MPFF, MPFI, MPFG, MPFFA, MPFFATA, MPFC and MPFB.
c: Incompatibility (Inc) groups are provided, whenever the information is available. When no Inc was assigned, the family name of the replication initiation proteins and or the corresponding protein family identifier is listed. Not applicable refers to the lack of replication initiator in the integrative and conjugative element ICEhin1056. Not annotated means that no replication initiator was ann…
d: Homologs of Osa_R388 (GenBank Acc. No. FAA00056.1)
e: Homologs of FiwA_RP4 (GenBank Acc. No. CAJ85704.1)
f: Homologs of RepC_F (GenBank Acc. No. NP_061420.1)
g: Homologs of protein D_CloDF13 (GenBank Acc. No. NP_052375.1)
h: Homologs of FinQ_R621a (GenBank Acc. No. YP_004823737.1)
i: Homologs of FipA_pKM101 (GenBank Acc. No. AAC63100.1)
j: Homologs of KlaA_RP4 (GenBank Acc. No. CAJ85667.1)
k: Homologs of KlaB_RP4 (GenBank Acc. No. CAJ85666.1)
l: Homologs of KlaC_RP4 (GenBank Acc. No. CAJ85665.1)
